# Supplementary material for: Loss of hepatic aldolase B activates Akt and promotes hepatocellular carcinogenesis by destabilizing the Aldob/Akt/PP2A protein complex
Source: PLoS Biol. 2020 Dec 4;18(12):e3000803. doi: 10.1371/journal.pbio.3000803 (PMC7744066; doi:10.1371/journal.pbio.3000803)
Supplement: S1 Data — (XLSX) [file pbio.3000803.s010.xlsx]

## Sheet: Fig 1A
	Quantification of protein expression levels
		#1							#2							#3							#4							#5
		N			T				N			T				N			T				N			T				N			T
	pT308-Akt/Akt1	0.445954	0.40736	0.456221	0.985184	1.0128	1.05357		0.226941	0.277198	0.275254	0.602763	0.620293	0.66414		0.162635	0.134721	0.134844	0.621043	0.565398	0.56757		0.125324	0.121401	0.115614	1.05403	1.06844	1.11457		0.115919	0.123543	0.133382	0.713914	0.764873	0.799415
	pS473-Akt/Akt1	0.235948	0.218852	0.255573	1.04798	1.04667	1.15154		0.298656	0.314496	0.433837	0.588192	0.622935	0.794895		0.430467	0.614211	0.569935	1.13295	1.081	1.0154		0.794545	0.760767	0.763561	1.43624	1.4855	1.62889		0.249578	0.276648	0.270813	0.552025	0.554124	0.555846
	Aldob/GAPDH	5.66571	5.81743	6.26123	1.55088	1.6758	1.23826		4.62009	4.42893	4.21648	1.35622	1.45707	2.06669		4.03115	4.16464	4.03189	1.01699	0.961402	0.899165		5.46187	5.52774	5.41862	2.46111	2.39386	2.23055		2.8002	2.88567	2.96593	0.316847	0.317729	0.322189
		#6							#7							#8							#9							#10
		N			T				N			T				N			T				N			T				N			T
	pT308-Akt/Akt1	0.238995	0.234212	0.226111	0.563438	0.59366	0.661457		0.38264	0.381256	0.39115	0.906589	0.924693	0.927767		0.576874	0.548631	0.541403	1.25225	1.32945	1.27756		0.697996	0.603795	0.514664	0.847425	0.813812	0.880864		0.340054	0.293085	0.266095	1.13094	1.16812	1.22139
	pS473-Akt/Akt1	0.272855	0.289935	0.289863	1.46643	1.47438	1.49753		0.490487	0.465885	0.480383	0.976887	0.965476	0.666655		0.128645	0.124709	0.126172	0.873248	0.927027	0.92358		0.261357	0.207069	0.206493	0.352661	0.349876	0.353434		0.382071	0.399587	0.303887	0.737021	0.827653	0.884221
	Aldob/GAPDH	5.70631	5.64167	5.8657	2.26736	2.10404	2.0855		3.24111	3.09805	3.08542	0.369128	0.31644	0.28139		3.50547	3.43274	3.63891	0.270618	0.216141	0.221074		2.57164	2.50724	2.58566	0.529485	0.362003	0.238919		2.83287	2.81044	2.844	0.248646	0.22961	0.151963
		#1		#2		#3		#4		#5		#6		#7		#8		#9		#10
		N	T	N	T	N	T	N	T	N	T	N	T	N	T	N	T	N	T	N	T
mean	pT308-Akt/Akt1	0.436512	1.01718	0.259798	0.629065	0.144067	0.58467	0.12078	1.07901	0.124281	0.759401	0.233106	0.606185	0.385015	0.919683	0.555636	1.28642	0.605485	0.847367	0.299745	1.17348
	pS473-Akt/Akt1	0.236791	1.08207	0.348996	0.668674	0.538204	1.07645	0.772958	1.51687	0.26568	0.553999	0.284218	1.47945	0.478918	0.869673	0.126509	0.907952	0.224973	0.35199	0.361848	0.816298
	Aldob/GAPDH	5.91479	1.48831	4.42183	1.62666	4.07589	0.959185	5.46941	2.36184	2.88393	0.318921	5.7379	2.1523	3.14153	0.322319	3.52571	0.235945	2.55484	0.376803	2.8291	0.210073
std deviation	pT308-Akt/Akt1	0.0257624	0.0344006	0.0284715	0.0316151	0.0160809	0.0315184	0.00488462	0.0316231	0.00875473	0.0430123	0.00651267	0.0501953	0.00535784	0.0114431	0.018744	0.039356	0.0916777	0.0335259	0.0374266	0.0454631
	pS473-Akt/Akt1	0.0183752	0.0601738	0.0738999	0.110682	0.0958939	0.0589101	0.0187474	0.100083	0.0142465	0.00191331	0.00984014	0.0161563	0.0123665	0.175911	0.00198931	0.0301034	0.0315109	0.00187172	0.0509541	0.0742542
	Aldob/GAPDH	0.309465	0.225382	0.201899	0.384397	0.076859	0.0589424	0.0549453	0.118565	0.0828776	0.00286355	0.115309	0.100074	0.0864685	0.0441635	0.104562	0.0301297	0.0418199	0.145847	0.0170951	0.0512167
SEM	pT308-Akt/Akt1	0.0148739	0.0198612	0.016438	0.018253	0.00928433	0.0181972	0.00282014	0.0182576	0.00505455	0.0248332	0.00376009	0.0289803	0.00309335	0.00660667	0.0108218	0.0227222	0.0529301	0.0193562	0.0216083	0.0262481
	pS473-Akt/Akt1	0.0106089	0.0347414	0.0426662	0.0639026	0.0553644	0.0340118	0.0108238	0.057783	0.0082252	0.00110465	0.00568121	0.00932785	0.00713978	0.101562	0.00114853	0.0173802	0.0181928	0.00108064	0.0294183	0.0428707
	Aldob/GAPDH	0.17867	0.130125	0.116566	0.221931	0.0443746	0.0340304	0.0317227	0.0684535	0.0478494	0.00165327	0.0665739	0.0577777	0.0499226	0.0254978	0.0603691	0.0173954	0.0241447	0.0842047	0.00986985	0.02957

## Sheet: Fig 1C
patient number	Aldob IHC score	pT308-Akt IHC score
1	55.3002	54.7624
2	55.9332	66.1408
3	56.3753	68.1133
4	56.4303	67.0868
5	57.0921	67.2189
6	57.3446	55.4323
7	58.6353	58.565
8	60.149	61.2218
9	70.3423	61.0421
10	72.8257	53.7614
11	75.2826	62.495
12	77.1957	57.3551
13	79.0971	60.3731
14	82.1116	58.2786
15	82.8685	57.9862
16	88.317	54.4599
17	0.478469	90.9879
18	0.764401	67.5503
19	1.15612	66.0943
20	2.25694	90.8394
21	6.32588	59.7604
22	6.50673	56.3306
23	10.8535	55.5812
24	20.4815	61.7941
25	26.6537	60.3353
26	33.0926	71.4699
27	38.8584	64.5307
28	44.9782	70.5901
29	45.5788	58.5489
30	51.2455	73.7422
31	52.0552	54.2171
32	4.27272	87.2293
33	55.5479	39.3818
34	59.2508	25.8609
35	62.9809	50.2854
36	63.0591	43.2095
37	63.8902	37.6939
38	64.3468	32.8757
39	65.5424	26.9557
40	66.9672	47.9374
41	68.5775	43.4669
42	73.8499	40.0224
43	74.0214	46.0174
44	74.9951	51.2473
45	76.0581	51.5021
46	76.4362	50.3947
47	79.2208	51.8941
48	82.7167	53.1319
49	87.5228	47.6094
50	96.1872	33.9403
51	87.6382	18.9611
52	92.4859	13.6272
53	0.959234	45.3538
54	1.20214	46.3174
55	1.741	50.1665
56	3.50359	49.3563
57	3.80475	50.5869
58	5.10918	51.011
59	16.1307	53.5068
60	22.0785	50.0376
61	23.8065	45.5593
62	24.2193	49.1772
63	25.9766	46.8098
64	27.4313	43.9105
65	31.5839	47.0629
66	33.0561	52.3369
67	37.6209	50.3538
68	40.9126	53.6695
69	43.6703	43.7797
70	48.3505	49.7009
Linear reg. of correlation by GraphPad software.
R2	0.1456
P value	0.0011

## Sheet: Fig 1D
Months	Aldob high	Aldob low
26.53	0
29.3	0
21.53	0
25.8	1
28.5	0
31.93	0
7.13	1
32.9	0
35.17	0
5.13	1
23.17	1
34.3	0
12.63	1
14.57	1
30.77	1
31.5	0
31.03		0
17.9		1
18.13		0
31.77		0
5		1
2.67		1
17.63		1
12.47		1
3.93		1
13.57		1
3.73		1
8.53		1
1.33		1
2.83		1
24.6		1
23		1
26.33	0
22.87	0
34.77	0
35.6	0
26.87	0
30.87	1
10.57	1
36.3	0
31.27	0
17.27	1
22.57	0
33.6	0
32.47	0
16.87	1
26.93	1
24.53	0
30.33	0
7.4	1
13	0
10	0
5.07		1
25.07		0
29.17		0
12.57		1
5.2		1
25.33		1
35.63		0
32.13		0
35		0
20.03		1
24.27		0
29.83		0
21.57		1
26		0
23.3		1
28.9		0
8		1
26.4		0
Log-rank (Mantel-Cox) Test. 1= the death of one patient on the corresponding month. 0= the exclusion of a data point due to survival.
Chi square	5.825
df	1
P value	0.0158
P value summary	*
Are the survival curves sig different?	Yes

## Sheet: Fig 1E
Months	pT308-Akt high	pT308-Akt low
26.53	0
29.3	0
21.53	0
25.8	1
28.5	0
31.93	0
7.13	1
32.9	0
35.17	0
5.13	1
23.17	1
34.3	0
12.63	1
14.57	1
30.77	1
31.5	0
31.03	0
17.9	1
18.13	0
31.77	0
5	1
2.67	1
17.63	1
12.47	1
3.93	1
13.57	1
3.73	1
8.53	1
1.33	1
2.83	1
24.6	1
23	1
26.33		0
22.87		0
34.77		0
35.6		0
26.87		0
30.87		1
10.57		1
36.3		0
31.27		0
17.27		1
22.57		0
33.6		0
32.47		0
16.87		1
26.93		1
24.53		0
30.33		0
7.4		1
13		0
10		0
5.07		1
25.07		0
29.17		0
12.57		1
5.2		1
25.33		1
35.63		0
32.13		0
35		0
20.03		1
24.27		0
29.83		0
21.57		1
26		0
23.3		1
28.9		0
8		1
26.4		0
Log-rank (Mantel-Cox) Test. 1= the death of one patient on the corresponding month. 0= the exclusion of a data point due to survival.
Chi square	4.797
df	1
P value	0.0285
P value summary	*
Are the survival curves sig different?	Yes

## Sheet: Fig 1F
Months	Aldob high/p-Akt low	Aldob high/p-Akt high	Aldob low/p-Akt low	Aldob low/p-Akt high
26.53		0
29.3		0
21.53		0
25.8		1
28.5		0
31.93		0
7.13		1
32.9		0
35.17		0
5.13		1
23.17		1
34.3		0
12.63		1
14.57		1
30.77		1
31.5		0
31.03				0
17.9				1
18.13				0
31.77				0
5				1
2.67				1
17.63				1
12.47				1
3.93				1
13.57				1
3.73				1
8.53				1
1.33				1
2.83				1
24.6				1
23				1
26.33	0
22.87	0
34.77	0
35.6	0
26.87	0
30.87	1
10.57	1
36.3	0
31.27	0
17.27	1
22.57	0
33.6	0
32.47	0
16.87	1
26.93	1
24.53	0
30.33	0
7.4	1
13	0
10	0
5.07			1
25.07			0
29.17			0
12.57			1
5.2			1
25.33			1
35.63			0
32.13			0
35			0
20.03			1
24.27			0
29.83			0
21.57			1
26			0
23.3			1
28.9			0
8			1
26.4			0
Log-rank (Mantel-Cox) Test by SPSS Statistics. 1= the death of one patient on the corresponding month. 0= the exclusion of a data point due to survival.
Aldob high/p-Akt low vs Aldob high/p-Akt high
Chi square	0.45
P value	0.502
Aldob high/p-Akt low vs Aldob low/p-Akt high
Chi square	11.218
P value	0.001
Aldob high/p-Akt low vs Aldob low/p-Akt low
Chi square	0.803
P value	0.37

## Sheet: Fig 2A
	Quantification of protein expression levels
		ALDOBf/f
	Alb-Cre	-				+
	pT308-Akt/Akt1	0.527778	0.686892	0.53894		1.84379	1.849	1.69732
	pS473-Akt/Akt1	0.71628	0.660589	0.660487		1.79126	1.64325	2.04103
	pS9-GSK3β/GSK3β	0.288222	0.300318	0.295357		0.692329	0.639228	0.64988
	pT389-S6K/S6K	0.150536	0.140681	0.138813		0.405549	0.415701	0.417532
	HK1/Tubulin	0.589452	0.552169	0.463787		1.00492	0.994813	0.925057
	HK2/Tubulin	0.627963	0.624966	0.701904		1.46747	1.58122	1.44491
	Aldob/Tubulin	1.20462	0.933483	0.849927		0.195835	0.196598	0.242565
		ALDOBf/f
	Alb-Cre	-	+
mean	pT308-Akt/Akt1	0.584537	1.7967
	pS473-Akt/Akt1	0.679119	1.82518
	pS9-GSK3β/GSK3β	0.294632	0.660479
	pT389-S6K/S6K	0.143343	0.412927
	HK1/Tubulin	0.535136	0.974932
	HK2/Tubulin	0.651611	1.49787
	Aldob/Tubulin	0.996011	0.211666
std deviation	pT308-Akt/Akt1	0.0888179	0.0861111
	pS473-Akt/Akt1	0.0321825	0.201051
	pS9-GSK3β/GSK3β	0.00608037	0.0280925
	pT389-S6K/S6K	0.00629866	0.00645513
	HK1/Tubulin	0.0645409	0.0434878
	HK2/Tubulin	0.043581	0.0730608
	Aldob/Tubulin	0.185432	0.0267623
SEM	pT308-Akt/Akt1	0.051279	0.0497163
	pS473-Akt/Akt1	0.0185806	0.116077
	pS9-GSK3β/GSK3β	0.0035105	0.0162192
	pT389-S6K/S6K	0.00363653	0.00372687
	HK1/Tubulin	0.0372627	0.0251077
	HK2/Tubulin	0.0251615	0.0421817
	Aldob/Tubulin	0.107059	0.0154512

## Sheet: Fig 2B
	Quantification of protein expression levels
		WT				KO
	pT308-Akt/Akt1	0.290488	0.381647	0.484778		1.1023	1.05717	0.923711
	pS473-Akt/Akt1	0.555731	0.492396	0.558639		1.21407	1.33169	1.4016
	pS9-GSK3β/GSK3β	0.333599	0.444219	0.437023		0.964135	1.05797	1.09259
	pT389-S6K/S6K	0.339604	0.383792	0.322719		0.73287	0.88786	0.883331
	HK1/Tubulin	0.710562	0.749011	0.70623		1.21366	1.43758	1.35961
	HK2/Tubulin	0.399052	0.30135	0.439747		0.947198	0.962791	1.04902
	Aldob/Tubulin	2.34081	2.55307	2.28659		0.273769	0.334816	0.439564
		WT	KO
mean	pT308-Akt/Akt1	0.385638	1.02773
	pS473-Akt/Akt1	0.535589	1.31578
	pS9-GSK3β/GSK3β	0.404947	1.03823
	pT389-S6K/S6K	0.348705	0.834687
	HK1/Tubulin	0.721934	1.33695
	HK2/Tubulin	0.380049	0.986335
	Aldob/Tubulin	2.39349	0.349383
std deviation	pT308-Akt/Akt1	0.0972066	0.0928646
	pS473-Akt/Akt1	0.0374343	0.0947676
	pS9-GSK3β/GSK3β	0.0618937	0.0664637
	pT389-S6K/S6K	0.0315372	0.0882055
	HK1/Tubulin	0.0235488	0.113663
	HK2/Tubulin	0.0711281	0.0548399
	Aldob/Tubulin	0.14083	0.0838518
SEM	pT308-Akt/Akt1	0.0561223	0.0536154
	pS473-Akt/Akt1	0.0216127	0.0547141
	pS9-GSK3β/GSK3β	0.0357344	0.0383728
	pT389-S6K/S6K	0.018208	0.0509255
	HK1/Tubulin	0.0135959	0.0656235
	HK2/Tubulin	0.0410659	0.0316618
	Aldob/Tubulin	0.0813083	0.0484118

## Sheet: Fig 2C
	Quantification of protein expression levels
		Huh7								LM3
	Aldob	-				+				-				+
	pT308-Akt/Akt1	0.710319	0.746407	0.687134		0.336622	0.171937	0.388559		0.792841	0.796212	1.00944		0.326934	0.449198	0.4868
	pS473-Akt/Akt1	0.769958	0.632587	0.685916		0.380234	0.321246	0.304647		0.882706	0.92595	0.95525		0.453306	0.479877	0.542784
	pS9-GSK3β/GSK3β	0.762628	0.756044	0.684263		0.283508	0.393317	0.353923		1.02521	1.02804	1.03486		0.549804	0.522074	0.519583
	pT389-S6K/S6K	1.59879	1.61703	1.47471		0.491535	0.567625	0.626547		0.917401	1.00341	0.87631		0.302655	0.367528	0.421003
	Aldob/GAPDH	0.113569	0.106654	0.0803543		0.726326	0.742955	0.650256		0.255659	0.209574	0.252728		1.32337	1.30986	1.4366
		Huh7		LM3
	Aldob	-	+	-	+
mean	pT308-Akt/Akt1	0.71462	0.299039	0.866165	0.420977
	pS473-Akt/Akt1	0.696154	0.335376	0.921302	0.491989
	pS9-GSK3β/GSK3β	0.734312	0.343583	1.02937	0.530487
	pT389-S6K/S6K	1.56351	0.561902	0.932375	0.363729
	Aldob/GAPDH	0.100193	0.706512	0.23932	1.35661
std deviation	pT308-Akt/Akt1	0.0298696	0.113095	0.124093	0.0835861
	pS473-Akt/Akt1	0.0692552	0.0397247	0.0364943	0.0459524
	pS9-GSK3β/GSK3β	0.0434683	0.0556302	0.00496436	0.0167751
	pT389-S6K/S6K	0.0774399	0.0676874	0.0648614	0.0592654
	Aldob/GAPDH	0.017525	0.0494235	0.0258026	0.0696015
SEM	pT308-Akt/Akt1	0.0172452	0.0652957	0.0716449	0.0482585
	pS473-Akt/Akt1	0.0399845	0.0229351	0.02107	0.0265306
	pS9-GSK3β/GSK3β	0.0250964	0.0321181	0.00286617	0.00968511
	pT389-S6K/S6K	0.0447099	0.0390794	0.0374478	0.0342169
	Aldob/GAPDH	0.0101181	0.0285347	0.0148972	0.0401844

## Sheet: Fig 2D
	Quantification of protein expression levels
		siNC				siALDOB-2				siALDOB-3
	pT308-Akt/Akt1	0.351466	0.404153	0.426202		0.704116	0.893073	0.922805		0.888629	0.861333	0.909354
	pS473-Akt/Akt1	0.409689	0.409257	0.403285		0.731912	0.939514	1.01577		0.976413	0.962354	0.91659
	pS9-GSK3β/GSK3β	0.19605	0.238932	0.234709		0.506694	0.457773	0.524186		0.530141	0.58847	0.519966
	pT389-S6K/S6K	0.650691	0.629273	0.63722		1.45672	1.32069	1.3619		1.47423	1.38653	1.40643
	Aldob/GAPDH	0.454368	0.444138	0.441376		0.185087	0.206515	0.194383		0.186431	0.197676	0.182617
		siNC	siALDOB-2	siALDOB-3
mean	pT308-Akt/Akt1	0.39394	0.839998	0.886439
	pS473-Akt/Akt1	0.40741	0.895733	0.951786
	pS9-GSK3β/GSK3β	0.22323	0.496217	0.546192
	pT389-S6K/S6K	0.639061	1.37977	1.4224
	Aldob/GAPDH	0.446627	0.195329	0.188908
std deviation	pT308-Akt/Akt1	0.0384	0.118613	0.0240855
	pS473-Akt/Akt1	0.00357945	0.146908	0.0312804
	pS9-GSK3β/GSK3β	0.0236329	0.0344237	0.0369651
	pT389-S6K/S6K	0.0108268	0.0697509	0.0459824
	Aldob/GAPDH	0.00684485	0.0107453	0.00782927
SEM	pT308-Akt/Akt1	0.0221703	0.0684811	0.0139058
	pS473-Akt/Akt1	0.00206659	0.0848173	0.0180597
	pS9-GSK3β/GSK3β	0.0136445	0.0198745	0.0213418
	pT389-S6K/S6K	0.00625084	0.0402707	0.026548
	Aldob/GAPDH	0.00395188	0.00620379	0.00452023

## Sheet: Fig 2E
	Quantification of protein expression levels
		siNC							siALDOB-3
	Insulin (min)	0	15	30	60	120	240		0	15	30	60	120	240
	pT308-Akt/Akt1	0.414004	0.570628	0.666694	0.414675	0.391312	0.397182		0.503239	0.872457	0.861706	0.630724	0.579198	0.454481
		0.460426	0.648632	0.749002	0.46368	0.441325	0.418894		0.514316	0.953971	0.944623	0.690772	0.641048	0.446638
		0.466244	0.664175	0.765487	0.475524	0.455834	0.424694		0.546414	0.954912	0.952008	0.694316	0.65428	0.451679
	pS473-Akt/Akt1	0.422816	0.615654	0.64385	0.565079	0.461903	0.453408		0.504676	0.837478	0.977503	0.713002	0.711462	0.566298
		0.419997	0.607429	0.637496	0.561325	0.459741	0.448833		0.502497	0.830575	0.970169	0.708912	0.708418	0.571447
		0.410867	0.595042	0.623377	0.548902	0.447288	0.437624		0.490936	0.811711	0.947681	0.693656	0.695368	0.556824
	Aldob/GAPDH	1.2816	1.29307	1.3165	1.2031	1.31496	1.2135		0.616468	0.573279	0.597717	0.531763	0.581653	0.518783
		1.23911	1.2643	1.27895	1.15272	1.28192	1.16026		0.594069	0.581619	0.57219	0.537737	0.595228	0.561027
		1.30677	1.33517	1.35707	1.19044	1.38052	1.23239		0.570278	0.558092	0.550738	0.571977	0.553104	0.543059
		siNC							siALDOB-3
	Insulin (min)	0	15	30	60	120	240		0	15	30	60	120	240
mean	pT308-Akt/Akt1	0.446891	0.627812	0.727061	0.451293	0.42949	0.41359		0.521323	0.927113	0.919445	0.671937	0.624842	0.450933
	pS473-Akt/Akt1	0.417893	0.606041	0.634908	0.558435	0.456311	0.446622		0.49937	0.826588	0.965118	0.70519	0.705083	0.564856
	Aldob/GAPDH	1.27583	1.29751	1.31751	1.18209	1.3258	1.20205		0.593605	0.570996	0.573548	0.547159	0.576662	0.540956
std deviation	pT308-Akt/Akt1	0.0286296	0.050129	0.0529249	0.0322605	0.03385	0.0145026		0.0224246	0.0473364	0.0501402	0.0357357	0.0400788	0.00397461
	pS473-Akt/Akt1	0.00624626	0.0103758	0.0104791	0.00846673	0.00788805	0.00812109		0.00738486	0.0133383	0.0155394	0.0101959	0.00854991	0.00741703
	Aldob/GAPDH	0.0341977	0.035644	0.0390731	0.026208	0.0501812	0.0374032		0.0230987	0.0119286	0.0235192	0.0216997	0.0215011	0.0212001
SEM	pT308-Akt/Akt1	0.0165293	0.028942	0.0305562	0.0186256	0.0195433	0.00837308		0.0129468	0.0273297	0.0289485	0.020632	0.0231395	0.00229474
	pS473-Akt/Akt1	0.00360628	0.00599047	0.00605009	0.00488827	0.00455417	0.00468871		0.00426365	0.00770086	0.0089717	0.0058866	0.00493629	0.00428222
	Aldob/GAPDH	0.0197441	0.0205791	0.0225589	0.0151312	0.0289721	0.0215948		0.013336	0.00688696	0.0135788	0.0125283	0.0124137	0.0122399

[truncated: 35 more sheets: Fig 2F, Fig 2G, Fig 3A, Fig 3C, Fig 3D, Fig 3E, Fig 3G, Fig 3H, Fig 3J, Fig 3K, Fig 4A, Fig 4B, Fig 4C, Fig 4D, Fig 4E, Fig 4F, Fig 4G, Fig 4I, Fig 5A, Fig 5B …]
