# Supplementary material for: Loss of hepatic aldolase B activates Akt and promotes hepatocellular carcinogenesis by destabilizing the Aldob/Akt/PP2A protein complex
Source: PLoS Biol. 2020 Dec 4;18(12):e3000803. doi: 10.1371/journal.pbio.3000803 (PMC7744066; doi:10.1371/journal.pbio.3000803)
Supplement: S2 Data — (XLSX) [file pbio.3000803.s011.xlsx]

## Sheet: S1B Fig
	Quantification of protein expression levels
		WT						KO
	pT308-Akt/Akt1	0.754645	0.559822	0.845065	0.807016	0.727029		2.84937	2.77894	2.22359	1.73869	1.89711
	pS473-Akt/Akt1	0.858284	0.946584	1.00504	0.672747	0.514064		2.28091	2.52872	2.29225	2.67885	1.73775
	pT389-S6K/S6K	0.864199	1.18717	0.745088	0.839667	0.7065		2.91551	2.801	2.46935	2.47052	1.36422
	HK1/Tubulin	0.719434	0.682953	0.754029	0.862909	0.730546		1.29775	1.37114	1.64095	2.03343	1.41226
	HK2/Tubulin	0.453461	0.922739	0.494607	0.806184	0.573238		1.49269	1.32768	1.60666	1.66634	1.42559
	HK4/Tubulin	2.50332	2.04877	1.7703	1.78101	1.22256		0.657929	0.866949	0.78735	1.39729	0.882197
	pT638/641-PKCα/PKCα	0.910123	1.20718	0.79426	1.04643	1.4952		0.799029	1.55867	0.991016	1.26341	1.27708
	Aldob/Tubulin	2.45339	3.07774	2.09692	2.40518	2.03114		0.0139731	0.0143217	0.0160537	0.0198868	0.01217
		WT	KO
mean	pT308-Akt/Akt1	0.738715	2.29754
	pS473-Akt/Akt1	0.799344	2.3037
	pT389-S6K/S6K	0.868525	2.40412
	HK1/Tubulin	0.749974	1.55111
	HK2/Tubulin	0.650046	1.50379
	HK4/Tubulin	1.86519	0.918343
	pT638/641-PKCα/PKCα	1.09064	1.17784
	Aldob/Tubulin	2.41287	0.0152811
std deviation	pT308-Akt/Akt1	0.109964	0.503586
	pS473-Akt/Akt1	0.203025	0.357884
	pT389-S6K/S6K	0.189655	0.614227
	HK1/Tubulin	0.068141	0.298565
	HK2/Tubulin	0.204601	0.13625
	HK4/Tubulin	0.466364	0.282097
	pT638/641-PKCα/PKCα	0.273692	0.291808
	Aldob/Tubulin	0.415117	0.00292061
SEM	pT308-Akt/Akt1	0.0491774	0.22521
	pS473-Akt/Akt1	0.0907956	0.160051
	pT389-S6K/S6K	0.0848163	0.274691
	HK1/Tubulin	0.0304736	0.133522
	HK2/Tubulin	0.0915005	0.0609328
	HK4/Tubulin	0.208564	0.126157
	pT638/641-PKCα/PKCα	0.122399	0.130501
	Aldob/Tubulin	0.185646	0.00130614

## Sheet: S2A Fig
	Cell Number (x104)
	Time(h)	Huh7-Vector-Myc-Ctrl							Huh7-Aldob-Myc-Ctrl							Huh7-Vector-Myc-Akt1							Huh7-Aldob-Myc-Akt1
	0	0.18312	0.186737	0.184928	0.20844	0.226526	0.210249		0.184748	0.201495	0.207776	0.203589	0.201495	0.203589		0.182573	0.197212	0.189079	0.219983	0.206971	0.213477		0.189276	0.195711	0.202145	0.206434	0.219303	0.187131
	24	0.349906	0.399704	0.363487	0.368014	0.347642	0.389518		0.333996	0.355632	0.361814	0.34739	0.357693	0.372118		0.409518	0.406431	0.45582	0.423408	0.38328	0.406431		0.419389	0.402642	0.473819	0.450791	0.400548	0.438231
	48	0.735462	0.642657	0.685664	0.699245	0.656238	0.755834		0.590202	0.58299	0.58402	0.692204	0.643779	0.628324		0.825981	0.918585	1.01428	0.940193	0.926302	1.04823		1.02196	0.789583	0.883788	0.852386	0.820984	0.781209
	72	1.23707	1.31641	1.16083	1.31228	1.20616	1.30919		0.944085	1.00181	1.01425	1.04029	1.06356	0.953756		1.68334	1.79138	1.74045	1.78058	1.83769	1.75415		1.59504	1.53649	1.47607	1.66336	1.49079	1.66219
	96	2.0167	2.0858	2.03571	2.11208	2.17903	2.24458		1.60799	1.56471	1.61108	1.63376	1.60476	1.53598		2.68599	2.63307	2.73172	2.8554	2.91044	2.76797		2.53376	2.60476	2.51524	2.49981	2.45891	2.60599
	Time(h)	Huh7-Vector-Myc-Ctrl	Huh7-Aldob-Myc-Ctrl	Huh7-Vector-Myc-Akt1	Huh7-Aldob-Myc-Akt1
mean	0	0.2	0.200449	0.201549	0.2
	24	0.369712	0.354774	0.414148	0.430903
	48	0.69585	0.620253	0.945595	0.858318
	72	1.25699	1.00296	1.7646	1.57066
	96	2.11232	1.59305	2.7641	2.53641
std deviation	0	0.0177082	0.00802643	0.0144627	0.0119801
	24	0.021037	0.0130068	0.0241483	0.0287879
	48	0.0440024	0.0433588	0.0783455	0.0889106
	72	0.0656361	0.0470773	0.052171	0.0825345
	96	0.0867836	0.0357841	0.104005	0.0588453
SEM	0	0.00722934	0.00327677	0.00590436	0.00489084
	24	0.0085883	0.00531002	0.0098585	0.0117526
	48	0.0179639	0.0177012	0.0319844	0.0362976
	72	0.0267958	0.0192192	0.0212987	0.0336946
	96	0.0354292	0.0146088	0.0424598	0.0240235

## Sheet: S2C Fig
	Cell cycle distribution (%)
		Huh7-Vector-Myc-Ctrl				Huh7-Aldob-Myc-Ctrl				Huh7-Vector-Myc-Akt1				Huh7-Aldob-Myc-Akt1
	G0/G1	38.29	40.14	42.88		48.36	49.2	50.78		34.59	33.83	33.65		36.6	36.04	35.19
	S	34.05	34.08	31.59		26.72	26.22	23.78		35.1	35.58	35.98		34.85	34.42	35.35
	G2/M	20.94	19.59	21.28		19.92	20.33	20.41		24.35	25.74	25.47		21.78	25.14	22.51
		Huh7-Vector-Myc-Ctrl	Huh7-Aldob-Myc-Ctrl	Huh7-Vector-Myc-Akt1	Huh7-Aldob-Myc-Akt1
mean	G0/G1	40.4367	49.4467	34.0233	35.9433
	S	33.24	25.5733	35.5533	34.8733
	G2/M	20.6033	20.22	25.1867	23.1433
std deviation	G0/G1	2.30934	1.22871	0.498932	0.709953
	S	1.42902	1.57306	0.440606	0.465439
	G2/M	0.893887	0.262869	0.737044	1.76727
SEM	G0/G1	1.3333	0.709397	0.288059	0.409892
	S	0.825045	0.908209	0.254384	0.268721
	G2/M	0.516086	0.151767	0.425532	1.02033

## Sheet: S2D Fig
	Quantification of protein expression levels
		Huh7-Vector-Myc-Ctrl				Huh7-Aldob-Myc-Ctrl				Huh7-Vector-Myc-Akt1				Huh7-Aldob-Myc-Akt1
	pT308-Akt/GAPDH	0.408155	0.417039	0.411832		0.159147	0.195222	0.165732		0.733711	0.758359	0.787035		0.751977	0.720452	0.722481
	pS473-Akt/GAPDH	0.546002	0.495032	0.52337		0.185914	0.23747	0.235261		0.8998	0.883892	0.854874		0.843938	0.835702	0.812931
	pS9-GSK3β/GSK3β	0.791188	0.777703	0.769926		0.440354	0.374165	0.381051		1.17141	1.17169	1.16207		1.15277	1.08571	1.08815
	CyclinD1/GAPDH	0.38659	0.387143	0.420608		0.229449	0.195392	0.226048		0.626246	0.616101	0.62161		0.524834	0.569186	0.559454
	p21/GAPDH	0.338932	0.294445	0.303315		0.600165	0.599759	0.622868		0.201197	0.235578	0.224726		0.280183	0.258661	0.254185
	p27/GAPDH	0.489932	0.482606	0.468427		0.795361	0.952908	0.928248		0.325185	0.330709	0.320556		0.370575	0.36691	0.391543
	Aldob/GAPDH	0.071456	0.0707545	0.0701541		0.94486	0.880533	0.879117		0.0735662	0.0729439	0.0709371		0.894751	0.894503	0.89754
		Huh7-Vector-Myc-Ctrl	Huh7-Aldob-Myc-Ctrl	Huh7-Vector-Myc-Akt1	Huh7-Aldob-Myc-Akt1
mean	pT308-Akt/GAPDH	0.412342	0.173367	0.759702	0.731637
	pS473-Akt/GAPDH	0.521468	0.219548	0.879522	0.830857
	pS9-GSK3β/GSK3β	0.779606	0.398523	1.16839	1.10888
	CyclinD1/GAPDH	0.398113	0.216963	0.621319	0.551158
	p21/GAPDH	0.312231	0.607597	0.220501	0.264343
	p27/GAPDH	0.480322	0.892172	0.325483	0.376342
	Aldob/GAPDH	0.0707882	0.901504	0.0724824	0.895598
std deviation	pT308-Akt/GAPDH	0.00446391	0.0192116	0.0266871	0.0176442
	pS473-Akt/GAPDH	0.025538	0.0291493	0.0227794	0.0160611
	pS9-GSK3β/GSK3β	0.010758	0.0363894	0.00547507	0.0380355
	CyclinD1/GAPDH	0.0194826	0.0187582	0.0050792	0.023311
	p21/GAPDH	0.0235455	0.0132261	0.0175758	0.0138994
	p27/GAPDH	0.010933	0.0847433	0.005083	0.0132908
	Aldob/GAPDH	0.000651604	0.0375544	0.00137397	0.00168641
SEM	pT308-Akt/GAPDH	0.00257724	0.0110918	0.0154078	0.0101869
	pS473-Akt/GAPDH	0.0147444	0.0168294	0.0131517	0.00927289
	pS9-GSK3β/GSK3β	0.00621113	0.0210094	0.00316104	0.0219598
	CyclinD1/GAPDH	0.0112483	0.0108301	0.00293248	0.0134586
	p21/GAPDH	0.013594	0.00763609	0.0101474	0.00802485
	p27/GAPDH	0.00631215	0.0489266	0.00293467	0.00767344
	Aldob/GAPDH	0.000376204	0.0216821	0.000793261	0.000973649

## Sheet: S2E Fig
	Cell Number (x104)
	Time(h)	Huh7-Vector-Myc-Ctrl						Huh7-Aldob-Myc-Ctrl						Huh7-Vector-Myc-Akt1						Huh7-Aldob-Myc-Akt1						Huh7-Vector-Myc-Akt1-AA						Huh7-Aldob-Myc-Akt1-AA
	0	0.188307	0.214652	0.206205	0.186302	0.20377		0.191501	0.192762	0.199752	0.215451	0.198262		0.184763	0.181416	0.175976	0.223257	0.229533		0.17388	0.211295	0.219666	0.197176	0.197781		0.181163	0.194026	0.208997	0.206045	0.208786		0.173141	0.220092	0.209369	0.196044	0.196981
	24	0.361759	0.364622	0.396054	0.451963	0.444804		0.364041	0.321642	0.400711	0.393835	0.364041		0.455983	0.393222	0.508285	0.508285	0.470628		0.37667	0.425078	0.408942	0.399865	0.443231		0.382709	0.401687	0.378492	0.380601	0.433316		0.361699	0.405422	0.361699	0.390848	0.427284
	48	0.763584	0.793652	0.849493	0.862379	0.754993		0.608862	0.662147	0.725745	0.712567	0.662147		0.894114	0.988257	0.938047	1.03637	1.06148		0.860179	0.893459	0.942875	0.938841	0.876315		0.76324	0.874996	0.805412	0.917167	0.862344		0.691607	0.72492	0.673909	0.747822	0.716592
	72	1.36944	1.3766	1.35655	1.31932	1.28496		1.06207	1.07697	1.07582	1.09989	1.12739		1.6763	1.74953	1.65538	1.67212	1.81229		1.48168	1.51798	1.51496	1.56841	1.54824		1.15292	1.30896	1.38487	1.26679	1.3933		1.08465	1.16897	1.15231	1.10546	1.11067
	96	2.12782	2.05909	2.01614	2.04048	1.89157		1.4212	1.61142	1.6034	1.62746	1.62288		2.51569	2.73117	2.70816	2.60147	2.73745		2.40996	2.48458	2.48559	2.44525	2.47349		1.98561	2.06362	2.07206	2.12056	2.09947		1.46333	1.63823	1.65592	1.59867	1.63406
	Time(h)	Huh7-Vector-Myc-Ctrl	Huh7-Aldob-Myc-Ctrl	Huh7-Vector-Myc-Akt1	Huh7-Aldob-Myc-Akt1	Huh7-Vector-Myc-Akt1-AA	Huh7-Aldob-Myc-Akt1-AA
mean	0	0.199847	0.199545	0.198989	0.19996	0.199803	0.199126
	24	0.40384	0.368854	0.46728	0.410757	0.395361	0.38939
	48	0.80482	0.674293	0.983654	0.902334	0.844632	0.71097
	72	1.34137	1.08843	1.71312	1.52625	1.30137	1.12441
	96	2.02702	1.57727	2.65879	2.45978	2.06826	1.59804
std deviation	0	0.0121618	0.0095577	0.0253112	0.0173885	0.0120932	0.0175628
	24	0.0429048	0.0312815	0.0473977	0.0252162	0.0231466	0.0284109
	48	0.0490319	0.0466061	0.0688376	0.0371118	0.060539	0.028865
	72	0.0384942	0.0256617	0.0661992	0.0333289	0.098379	0.0349748
	96	0.0863645	0.0877595	0.0969888	0.0322607	0.0514211	0.0781178
SEM	0	0.00543893	0.00427433	0.0113195	0.00777639	0.00540826	0.0078543
	24	0.0191876	0.0139895	0.0211969	0.011277	0.0103515	0.0127057
	48	0.0219277	0.0208429	0.0307851	0.0165969	0.0270739	0.0129088
	72	0.0172151	0.0114763	0.0296052	0.0149051	0.0439964	0.0156412
	96	0.0386234	0.0392473	0.0433747	0.0144274	0.0229962	0.0349354

## Sheet: S2F Fig
	Quantification of protein expression levels
		Huh7-Vector-Myc-Ctrl				Huh7-Aldob-Myc-Ctrl				Huh7-Vector-Myc-Akt1				Huh7-Aldob-Myc-Akt1				Huh7-Vector-Myc-Akt1-AA				Huh7-Aldob-Myc-Akt1-AA
	pT308-Akt/GAPDH	0.444975	0.466466	0.453005		0.118076	0.160617	0.166716		0.947817	0.959918	0.938269		0.872254	0.883372	0.87814		0.488174	0.478068	0.442085		0.218357	0.165199	0.181576
	pS473-Akt/GAPDH	0.474044	0.46003	0.448411		0.130772	0.150495	0.095976		1.00582	0.989488	1.02248		0.938918	0.886805	0.875746		0.483939	0.505014	0.466057		0.109217	0.118055	0.129289
	pS9-GSK3β/GSK3β	0.558322	0.537555	0.520255		0.18411	0.167302	0.158371		1.10706	1.15452	1.16011		1.07618	1.05612	1.0397		0.597974	0.571087	0.552466		0.182742	0.1978	0.195968
	pT389-S6K/S6K	0.715297	0.723298	0.759807		0.3528	0.336865	0.41168		1.56204	1.49046	1.51425		1.41312	1.39069	1.52271		0.717108	0.762863	0.768079		0.344541	0.404291	0.395837
	CyclinD1/GAPDH	0.432023	0.428604	0.467919		0.251248	0.227542	0.211107		0.90613	0.932692	0.929014		0.854936	0.849231	0.901		0.469676	0.450886	0.419884		0.157915	0.205462	0.210836
	p21/GAPDH	0.359553	0.366294	0.379264		0.848096	0.85532	0.810628		0.181217	0.211539	0.20285		0.229333	0.204453	0.227038		0.426663	0.420932	0.409756		0.735793	0.752513	0.760758
	p27/GAPDH	0.531217	0.56262	0.540665		0.986451	1.04582	0.996678		0.21421	0.207094	0.204678		0.286981	0.26627	0.248485		0.549988	0.568844	0.594586		0.981683	1.00794	0.964719
	Aldob/GAPDH	0.0466387	0.0538665	0.0621058		0.774568	0.823823	0.828374		0.0611384	0.062009	0.0601101		0.780126	0.829735	0.834318		0.0615672	0.0638473	0.0618922		0.818697	0.798423	0.810114
		Huh7-Vector-Myc-Ctrl	Huh7-Aldob-Myc-Ctrl	Huh7-Vector-Myc-Akt1	Huh7-Aldob-Myc-Akt1	Huh7-Vector-Myc-Akt1-AA	Huh7-Aldob-Myc-Akt1-AA
mean	pT308-Akt/GAPDH	0.454816	0.14847	0.948668	0.877922	0.469442	0.188377
	pS473-Akt/GAPDH	0.460828	0.125748	1.00593	0.90049	0.485003	0.118854
	pS9-GSK3β/GSK3β	0.538711	0.169928	1.14056	1.05733	0.573842	0.19217
	pT389-S6K/S6K	0.732801	0.367115	1.52225	1.44217	0.74935	0.381556
	CyclinD1/GAPDH	0.442848	0.229966	0.922612	0.868389	0.446815	0.191404
	p21/GAPDH	0.36837	0.838015	0.198535	0.220275	0.419117	0.749688
	p27/GAPDH	0.544834	1.00965	0.208661	0.267246	0.571139	0.98478
	Aldob/GAPDH	0.0542037	0.808921	0.0610858	0.814726	0.0624356	0.809078
std deviation	pT308-Akt/GAPDH	0.0108594	0.0264979	0.0108495	0.00556194	0.0242247	0.027224
	pS473-Akt/GAPDH	0.0128354	0.0276045	0.0164941	0.0337363	0.0195004	0.0100599
	pS9-GSK3β/GSK3β	0.01906	0.0130687	0.0291491	0.0182704	0.0228791	0.00821648
	pT389-S6K/S6K	0.0237279	0.0394083	0.0364542	0.0706437	0.0280439	0.0323338
	CyclinD1/GAPDH	0.0217787	0.02018	0.0143918	0.0283855	0.0251442	0.0291268
	p21/GAPDH	0.0100182	0.0239912	0.0156145	0.01375	0.0085985	0.0127204
	p27/GAPDH	0.0161113	0.0317371	0.00495558	0.0192668	0.0223876	0.0217742
	Aldob/GAPDH	0.00773907	0.0298379	0.000950514	0.030052	0.00123334	0.0101766
SEM	pT308-Akt/GAPDH	0.00626966	0.0152986	0.00626398	0.00321119	0.0139862	0.0157178
	pS473-Akt/GAPDH	0.00741052	0.0159375	0.00952288	0.0194776	0.0112585	0.00580811
	pS9-GSK3β/GSK3β	0.0110043	0.00754522	0.0168293	0.0105484	0.0132092	0.00474379
	pT389-S6K/S6K	0.0136993	0.0227524	0.0210468	0.0407861	0.0161912	0.018668
	CyclinD1/GAPDH	0.0125739	0.0116509	0.00830914	0.0163884	0.014517	0.0168164
	p21/GAPDH	0.005784	0.0138513	0.00901503	0.00793857	0.00496434	0.00734414
	p27/GAPDH	0.00930188	0.0183234	0.0028611	0.0111237	0.0129255	0.0125714
	Aldob/GAPDH	0.00446816	0.0172269	0.00054878	0.0173505	0.000712071	0.00587546

## Sheet: S3A Fig
	Cell Number (x104)
	Time(h)	siNC-Control						esiALDOB-Control						siNC-MK2206						esiALDOB-MK2206
	0	0.179388	0.212641	0.212169	0.196604	0.199198		0.194635	0.209904	0.190922	0.200413	0.204126		0.179388	0.212641	0.212169	0.196604	0.199198		0.194635	0.209904	0.190922	0.200413	0.204126
	24	0.371069	0.444885	0.402024	0.421073	0.444885		0.576109	0.411133	0.452377	0.485372	0.468874		0.417267	0.310113	0.305351	0.381549	0.386311		0.440698	0.378878	0.378878	0.356399	0.370448
	48	0.856013	0.694093	0.629801	0.653613	0.729811		0.980375	0.869015	0.782403	0.782403	0.811273		0.631207	0.521672	0.607395	0.514528	0.509766		0.651396	0.662636	0.640156	0.595196	0.451887
	72	1.29178	1.23702	1.31798	1.32512	1.30369		1.35494	1.37144	1.53642	1.62303	1.59416		0.889354	0.886973	0.817918	0.898879	0.886973		0.928609	0.894889	0.999849	1.07803	0.86398
	96	1.87955	2.00337	1.98432	2.05576	1.95099		2.36538	2.39838	2.36951	2.2169	2.15503		1.20089	1.20852	1.2609	1.32424	1.30185		1.29567	1.34096	1.40278	1.42658	1.24815
	Time(h)	siNC-Control	esiALDOB-Control	siNC-MK2206	esiALDOB-MK2206
mean	0	0.2	0.2	0.2	0.2
	24	0.416787	0.478773	0.360118	0.38506
	48	0.712666	0.845094	0.556913	0.600254
	72	1.29512	1.496	0.876019	0.953071
	96	1.9748	2.30104	1.25928	1.34283
std deviation	0	0.0136463	0.00752457	0.0136463	0.00752457
	24	0.0312471	0.061008	0.0497776	0.0324306
	48	0.0887995	0.0834826	0.057726	0.0868005
	72	0.0349394	0.125317	0.0328483	0.0862028
	96	0.0653852	0.108049	0.0548182	0.0738238
SEM	0	0.00610279	0.00336509	0.00610279	0.00336509
	24	0.0139741	0.0272836	0.0222612	0.0145034
	48	0.0397123	0.0373345	0.0258159	0.0388184
	72	0.0156254	0.0560436	0.0146902	0.0385511
	96	0.0292411	0.0483209	0.0245155	0.033015

## Sheet: S3B Fig
	Glucose consumption_x000D_ (umol/mg protein)
		siNC-Control	esiALDOB-Control	siNC-MK2206	esiALDOB-MK2206
		29.2202	33.0687	21.9472	24.5831
		26.6468	36.1125	22.0862	25.8578
		27.8144	32.935	25.1433	21.944
	mean	27.8938	34.0387	23.0589	24.1283
	std deviation	1.28852	1.79715	1.80648	1.99618
	SEM	0.74393	1.03759	1.04297	1.1525

## Sheet: S3C Fig
	Lactate production_x000D_ (umol/mg protein)
		siNC-Control	esiALDOB-Control	siNC-MK2206	esiALDOB-MK2206
		59.2455	70.8692	56.0925	52.2042
		64.2719	76.3337	50.0818	54.5491
		57.9226	70.8867	53.3245	56.0471
	mean	60.48	72.6965	53.1662	54.2668
	std deviation	3.34979	3.14993	3.00849	1.9369
	SEM	1.934	1.81861	1.73695	1.11827

## Sheet: S3D Fig
	Quantification of protein expression levels
		siNC-Control				esiALDOB-Control				siNC-MK2206				esiALDOB-MK2206
	pT308-Akt/Akt1	0.435708	0.402534	0.355355		0.929941	0.862957	0.950252		0.0619255	0.0593636	0.0567494		0.0632418	0.0637062	0.0600775
	pS473-Akt/Akt1	0.379034	0.341687	0.416973		0.83597	0.807861	0.799692		0.0594891	0.0485198	0.0486558		0.0559737	0.0566433	0.0596348
	pS9-GSK3β/GSK3β	0.532841	0.511568	0.466126		1.10436	1.12907	1.18666		0.183119	0.230446	0.217702		0.202887	0.246365	0.188318
	pT389-S6K/S6K	0.612006	0.606182	0.575329		1.27853	1.3074	1.23099		0.238342	0.206787	0.188168		0.230487	0.287397	0.18514
	CyclinD1/GAPDH	0.512295	0.489959	0.482064		0.883908	0.92019	0.929726		0.238784	0.209142	0.178681		0.200397	0.201095	0.239954
	p21/GAPDH	0.424306	0.384592	0.366194		0.207154	0.202934	0.179299		0.766581	0.783904	0.7892		0.702452	0.756961	0.750518
	p27/GAPDH	0.577125	0.564811	0.611401		0.231217	0.208936	0.175924		1.01639	1.10765	1.1057		1.10019	1.10482	1.11816
	Aldob/GAPDH	0.704043	0.704613	0.703549		0.312191	0.31262	0.308725		0.714221	0.71329	0.745744		0.289013	0.287779	0.287446
		siNC-Control	esiALDOB-Control	siNC-MK2206	esiALDOB-MK2206
mean	pT308-Akt/Akt1	0.397866	0.914384	0.0593462	0.0623418
	pS473-Akt/Akt1	0.379231	0.814508	0.0522216	0.0574173
	pS9-GSK3β/GSK3β	0.503512	1.14003	0.210422	0.212523
	pT389-S6K/S6K	0.597839	1.27231	0.211099	0.234341
	CyclinD1/GAPDH	0.494773	0.911274	0.208869	0.213815
	p21/GAPDH	0.391697	0.196462	0.779895	0.736644
	p27/GAPDH	0.584445	0.205359	1.07658	1.10772
	Aldob/GAPDH	0.704068	0.311178	0.724418	0.288079
std deviation	pT308-Akt/Akt1	0.0403793	0.0456798	0.00258812	0.00197463
	pS473-Akt/Akt1	0.0376434	0.0190307	0.00629422	0.00194937
	pS9-GSK3β/GSK3β	0.0340796	0.0422312	0.0244888	0.0301996
	pT389-S6K/S6K	0.0197107	0.038588	0.025363	0.0512372
	CyclinD1/GAPDH	0.0156797	0.0241753	0.0300522	0.0226392
	p21/GAPDH	0.0297008	0.0150128	0.0118305	0.0297854
	p27/GAPDH	0.0241424	0.0278196	0.0521347	0.00932948
	Aldob/GAPDH	0.000532259	0.00213596	0.0184744	0.000825748
SEM	pT308-Akt/Akt1	0.023313	0.0263732	0.00149425	0.00114005
	pS473-Akt/Akt1	0.0217334	0.0109874	0.00363397	0.00112547
	pS9-GSK3β/GSK3β	0.0196759	0.0243822	0.0141386	0.0174357
	pT389-S6K/S6K	0.01138	0.0222788	0.0146433	0.0295818
	CyclinD1/GAPDH	0.00905267	0.0139576	0.0173507	0.0130707
	p21/GAPDH	0.0171477	0.00866767	0.00683033	0.0171966
	p27/GAPDH	0.0139386	0.0160617	0.0301	0.00538638
	Aldob/GAPDH	0.0003073	0.00123319	0.0106662	0.000476746

[truncated: 24 more sheets: S4A Fig, S4C Fig, S4D Fig, S4E Fig, S4F Fig, S4G Fig, S4H Fig, S4I Fig, S4J Fig, S5A Fig, S5C Fig, S5D Fig, S5E Fig, S6A Fig, S6B Fig, S6C Fig, S7A Fig, S7B Fig, S7D Fig, S8A Fig …]
